# Supplementary material for: Volatiles Induced from Hypolepis punctata (Dennstaedtiaceae) by Herbivores Attract Sclomina erinacea (Hemiptera: Reduviidae): Clear Evidence of Indirect Defense in Fern
Source: Insects. 2021 Oct 28;12(11):978. doi: 10.3390/insects12110978 (PMC8618567; doi:10.3390/insects12110978)
Supplement: Supplementary file 1 [file insects-12-00978-s001.zip]

Archive with 2 entries (2 files):
- Figure S2.tif
- Figure S1.pdf
